# Supplementary material for: Polygenic overlap and shared genetic loci between loneliness, severe mental disorders, and cardiovascular disease risk factors suggest shared molecular mechanisms
Source: Transl Psychiatry. 2021 Jan 5;11:3. doi: 10.1038/s41398-020-01142-4 (PMC7790035; doi:10.1038/s41398-020-01142-4)
Supplement: Supplementary file 1 — Supplementary tables [file 41398_2020_1142_MOESM1_ESM.xlsx]

## Sheet: Index
Table	Contents
Supplementary Table 4	Loci associated with loneliness at condFDR<0.01 given association with major depression
Supplementary Table 5	Loci associated with loneliness at condFDR<0.01 given association with schizophrenia
Supplementary Table 6	Loci associated with loneliness at condFDR<0.01 given association with bipolar disorder
Supplementary Table 7	Number of loci associated with severe mental disorders at condFDR<0.01 given association with loneliness
Supplementary Table 8	Loci associated with loneliness at condFDR<0.01 given association with body mass index
Supplementary Table 9	Loci associated with loneliness at condFDR<0.01 given association with coronary artery disease
Supplementary Table 10	Loci associated with loneliness at condFDR<0.01 given association with type 2 diabetes
Supplementary Table 11	Loci associated with loneliness at condFDR<0.01 given association with high-density lipoprotein
Supplementary Table 12	Loci associated with loneliness at condFDR<0.01 given association with total cholesterol
Supplementary Table 13	Loci associated with loneliness at condFDR<0.01 given association with systolic blood pressure
Supplementary Table 14	Loci associated with loneliness at condFDR<0.01 given association with diastolic blood pressure
Supplementary Table 15	Loci associated with loneliness at condFDR<0.01 given association with smoking
Supplementary Table 16	Number of loci associated with cardiovascular disease risk factors at condFDR<0.01 given association with loneliness
Supplementary Table 17	Shared loci between major depression and loneliness at conjFDR<0.05
Supplementary Table 18	Shared loci between schizophrenia and loneliness at conjFDR<0.05
Supplementary Table 19	Shared loci between bipolar disorder and loneliness at conjFDR<0.05
Supplementary Table 20	Shared loci between body mass index and loneliness at conjFDR<0.05
Supplementary Table 21	Shared loci between total cholesterol and loneliness at conjFDR<0.05
Supplementary Table 22	Shared loci between high-density lipoprotein and loneliness at conjFDR<0.05
Supplementary Table 23	Shared loci between systolic blood pressure and loneliness at conjFDR<0.05
Supplementary Table 24	Shared loci between diastolic blood pressure and loneliness at conjFDR<0.05
Supplementary Table 25	Shared loci between coronary artery disease and loneliness at conjFDR<0.05
Supplementary Table 26	Shared loci between type 2 diabetes and loneliness at conjFDR<0.05
Supplementary Table 27	Shared loci between loneliness, body mass index and major depression at conjFDR<0.05
Supplementary Table 28	Shared loci between loneliness, body mass index and schizophrenia at conjFDR<0.05
Supplementary Table 29	Shared loci between loneliness, body mass index and bipolar disorder at conjFDR<0.05
Supplementary Table 30	All candidate SNPs in loci shared between major depression and loneliness
Supplementary Table 31	All candidate SNPs in loci shared between schizophrenia and loneliness
Supplementary Table 32	All candidate SNPs in loci shared between bipolar disorder and loneliness
Supplementary Table 33	All candidate SNPs in loci shared between body mass index and loneliness
Supplementary Table 34	All candidate SNPs in loci shared between total cholesterol and loneliness
Supplementary Table 35	All candidate SNPs in loci shared between high-density lipoprotein and loneliness
Supplementary Table 36	All candidate SNPs in loci shared between systolic blood pressure and loneliness
Supplementary Table 37	All candidate SNPs in loci shared between diastolic blood pressure and loneliness
Supplementary Table 38	All candidate SNPs in loci shared between coronary artery disease and loneliness
Supplementary Table 39	All candidate SNPs in loci shared between type 2 diabetes and loneliness
Supplementary Table 40	Gene-set enrichment analysis for loci shared between major depression and loneliness
Supplementary Table 41	Gene-set enrichment analysis for loci shared between schizophrenia and loneliness
Supplementary Table 42	Gene-set enrichment analysis for loci shared between bipolar disorder and loneliness
Supplementary Table 43	Gene-set enrichment analysis for loci shared between body mass index and loneliness

## Sheet: Table S4
Table S4. Distinct genomic loci associated with loneliness (LONELY) at condFDR<0.01 given association with major depression (MD)
The most strongly associated lead SNPs in independent genomic loci are shown after merging regions < 250 KB apart into a single locus. CADD = Combined Annotation-Dependent depletion score, which predict how deleterious the SNP effect is on protein structure/function (higher scores indicate more deleterious); RDB = RegulomeDB scores predict likelihood of regulatory functionality (lower scores indi…
GenomicLocus	CHR	LEAD_SNP	LEAD_BP	MinBP	MaxBP	condFDR	effect_allele	non_effect_allele	LONELY_pval	LONELY_Z	MD_pval	MD_Z	nearestGene	Distance	Function	CADD	RDB	minChrState	commonChrState	Loci in LONELY GWAS
1	1	rs159960	8476428	8404093	8895970	0.00012444519778795	A	G	1.475e-07	1.112e-05	5.25565	4.39416	RERE	0	intronic	0.264	NA	4	5
2	2	rs1463979	22570074	22431110	22613427	0.000256110599727802	A	G	3.757e-07	7.791e-05	-5.08088	-3.95074	RNA5SP87	8198	ncRNA_intronic	10.13	NA	5	15
3	2	rs2717043	58179019	57942987	58484172	0.00884995599397327	C	T	7.305e-05	1.897e-06	-3.96613	-4.7641	VRK2	0	intronic	0.305	7	9	15
4	2	rs138097604	149111906	148792665	149111906	0.00113701467095018	C	T	3.806e-08	0.04562	5.49962	1.99889	MBD5	0	intronic	2.22	6	5	15	2:148834364
5	2	rs138218528	212676884	212592044	212778384	6.45472862272515e-05	T	C	1.154e-08	0.003239	5.70639	2.9441	ERBB4	0	intronic	8.481	6	9	15	2:212749786
6	2	rs34756495	215369788	215283259	215515697	0.003679998983681	C	T	1.587e-06	0.00603	4.79996	2.74615	VWC2L	0	ncRNA_intronic	6.007	7	1	15
7	3	rs9586	49213637	48723302	49616053	0.00145010953274669	C	T	3.635e-06	0.0005506	4.63123	3.45485	KLHDC8B	0	UTR3	11.63	NA	2	4
8	3	rs1514554	80472447	80437299	80899104	0.00527034437340283	G	T	2.608e-06	0.006637	4.6995	2.71453	HNRNPA3P8	206062	intergenic	0.826	NA	9	15
9	3	rs4465966	82009703	81675652	82021529	0.000701917630788489	A	G	3.21e-09	0.2549	5.92048	-1.13853	GBE1	198390	intergenic	2.325	6	5	15	3:82009703
10	4	rs4697244	21866646	21785364	21878792	0.0068982897927189	C	T	1.908e-05	0.001434	4.27539	3.18772	KCNIP4	0	intronic	5.697	5	5	15
11	4	rs16859826	46992732	46982309	47001790	0.0094672290408241	T	C	1.348e-05	0.003722	-4.35216	-2.90081	GABRA4	0	intronic	7.174	7	1	14
12	4	rs77087420	123122856	123122856	123558330	0.00122112202628414	A	G	3.576e-06	1.509e-07	4.63462	5.25146	KIAA1109	0	intronic	4.579	7	4	4
13	4	rs6840807	162650107	162650107	162669034	0.00987392963012963	T	C	3.572e-05	0.001329	4.13355	3.20964	FSTL5	0	intronic	3.514	6	9	15
14	5	rs62347897	24214865	24028099	24246118	0.00852316580747682	T	C	1.1e-05	0.003799	4.39652	2.89439	C5orf17	36492	intergenic	3.793	7	9	15
15	5	rs13173305	87945377	87936379	87988934	0.0096819669972909	A	G	8.299e-05	3.739e-08	-3.9356	-5.50276	LINC00461	0	ncRNA_intronic	2.256	6	5	15
16	5	rs30266	103972357	103783801	104082179	2.32483241046417e-05	G	A	1.934e-08	6.522e-08	-5.6178	-5.40387	RP11-6N13.1	0	ncRNA_intronic	2.275	NA	15	15	5:103972357
17	5	rs2069117	152244551	151657057	152339648	1.53853286081187e-05	A	C	1.915e-11	0.3926	-6.71236	-0.854912	AC091969.1	0	ncRNA_intronic	4.96	NA	7	15	5:152244551
18	5	rs11167642	153222233	153120264	153255743	0.00509061018400981	T	C	3.252e-05	9.645e-05	4.15506	3.89935	GRIA1	28803	intergenic	5.936	7	9	15
19	5	rs1024993	167006009	166988967	167055936	0.000587255212069522	C	T	1.18e-06	5.644e-05	4.85897	4.02722	TENM2	0	intronic	12.89	7	5	15
20	6	rs10456089	11959836	11959836	11959836	0.00340809309063616	G	A	9.377e-09	0.6681	5.74163	-0.428757	HIVEP1	49158	intergenic	0.079	7	5	15	6:11959836
21	6	rs114146785	28797097	27174557	30706631	0.000534194168689812	A	G	9.65e-07	0.0004463	-4.89864	-3.51107	XXbac-BPG308K3.6	30304	intergenic	0.069	7	13	14
22	6	rs240113	101058886	100890654	101338978	0.000627174369752635	G	A	1.302e-06	0.0001825	4.83945	3.74208	ASCC3	0	intronic	1.254	3a	5	5
23	6	rs7770860	131186393	131024160	131381579	9.83930839657579e-05	T	C	1.118e-09	0.06505	-6.09158	-1.84491	EPB41L2	0	intronic	4.51	6	4	5	6:131186393
24	6	rs868708	163259260	162934351	163268904	0.00338073693854495	G	A	1.772e-07	0.04516	5.22179	2.00316	PACRG	0	intronic	3.575	NA	9	15
25	7	rs3807866	12250378	12233848	12286050	0.00138225024895281	G	A	4.333e-06	7.575e-05	-4.59473	-3.95746	TMEM106B	488	upstream	7.544	NA	1	1
26	7	rs2107448	21485102	21468640	21555536	0.00818631259754694	C	T	1.466e-05	0.002638	4.33374	3.00705	SP4	0	intronic	0.108	6	4	5
27	7	rs10262192	114091753	114012911	114194615	0.00255885879044057	G	A	9.604e-07	0.005627	-4.89958	-2.76876	FOXP2	0	intronic	1.332	7	5	15
28	7	rs2141233	115065555	114940159	115112776	0.00195877124175627	T	G	6.039e-06	0.0005343	4.52502	3.46294	SNORA25	155813	intergenic	1.358	7	14	15
29	9	rs10966061	23740210	23720380	23741776	0.00119133391107376	C	A	1.524e-06	0.001008	4.80806	3.28828	ELAVL2	0	intronic	2.196	7	2	15
30	9	rs773020	77768122	77768122	77768122	0.000915424453660881	G	A	1.581e-09	0.6681	-6.03588	-0.428757	OSTF1	5940	intergenic	0.948	5	2	5	9:77768122
31	9	rs10821140	96253169	96181075	96485368	3.07133265190101e-08	C	A	1.112e-11	8.262e-05	6.79121	3.93667	FAM120A	0	intronic	1.518	5	4	5
32	9	rs2149351	120501644	120444525	120534073	0.0001589716589241	T	G	2.01e-07	2.876e-06	5.19841	4.67948	TLR4	22494	intergenic	4.301	NA	5	15
33	9	rs10984766	122657312	122655283	122676328	0.000688370965848971	A	G	1.489e-06	2.582e-05	-4.81271	-4.20751	RP11-360A18.2	40018	intergenic	0.311	5	9	15
34	9	rs6478576	125634608	125601801	126044010	0.00244764060085156	T	C	7.657e-07	0.006579	4.94391	2.71744	RC3H2	0	intronic	10.7	7	4	4
35	9	rs73581580	140251458	140241209	140278206	0.00494331321124157	G	A	5.241e-06	0.003097	-4.5549	-2.95794	EXD3	0	intronic	0.057	5	5	9
36	11	rs143864773	32765866	32595598	32956492	0.00193413173327077	T	C	3.864e-06	0.000846	4.61857	3.33729	CCDC73	0	intronic	3.359	6	9	15
37	11	rs7107356	47676170	47372377	47946836	0.000201845453556683	A	G	1.882e-08	0.009062	-5.62251	-2.60971	AGBL2	4972	intergenic	3.079	6	13	15	11:47606483
38	11	rs1966836	57982229	57689210	57987626	0.000286810852902133	A	G	7.903e-09	0.03517	5.77051	2.1064	OR1S1	0	exonic	0.91	6	9	15	11:57982229
39	11	rs680914	99501982	99489910	99555632	0.00328154001753196	A	G	3.877e-06	0.002091	4.61787	3.07699	CNTN5	0	intronic	5.359	NA	5	15
40	11	rs4572147	132489333	132430522	132492326	0.000851635132060292	G	A	7.396e-08	0.01576	-5.38128	-2.41443	OPCML	0	intronic	13.67	6	5	15
41	12	rs74757488	24200931	23987925	24269807	0.000905224634315769	G	T	2.254e-06	4.436e-05	4.72921	4.08351	SOX5	96964	intergenic	0.044	5	5	15
42	12	rs11068917	118791120	118586689	118888131	0.00255313737210087	C	A	7.488e-07	0.007196	-4.94826	-2.68764	TAOK3	0	intronic	10.16	7	4	15
43	13	rs9596054	31607186	31580145	31607186	0.00104846495713969	A	G	3.076e-07	0.00472	5.11873	2.82555	LINC01066	36910	intergenic	0.71	5	5	15
44	13	rs4456389	82480601	82450107	82494257	0.00581962889539505	A	G	3.958e-05	3.277e-05	-4.10992	-4.15331	PTMAP5	215393	intergenic	0.085	7	9	15
45	14	rs1464307	69711200	69480381	69746345	0.00383416970974317	G	A	8.16e-08	0.1112	-5.36355	-1.59282	EXD2	2124	ncRNA_intronic	4.482	NA	5	5
46	14	rs722599	75327443	75108290	75378185	0.00253618738886991	T	C	1.127e-05	0.000344	4.39125	3.57969	PROX2	0	intronic	2.802	5	5	15
47	14	rs1954557	98694385	98679536	98749273	0.00422919210689053	C	T	5.581e-06	0.00223	-4.54167	-3.05776	RN7SL714P	123320	intergenic	0.025	NA	2	15
48	15	rs962949	47685378	47613403	47685504	0.000493257383869802	A	G	9.188e-07	3.054e-07	-4.90828	-5.12008	SEMA6D	0	ncRNA_intronic	0.211	7	5	15
49	15	rs8035460	78064664	78038921	78067633	0.000526145230256212	T	G	1.01e-06	3.418e-05	-4.88968	-4.14366	LINGO1	0	intronic	5.604	5	5	15
50	16	rs3785232	7667538	7662500	7669000	0.00635380460474792	C	T	4.522e-05	3.583e-07	-4.07905	-5.08987	RBFOX1	0	intronic	1.215	NA	5	15
51	16	rs1364355	60953016	60808200	60959089	0.00981599201745116	A	G	8.464e-05	0.0002378	-3.93087	-3.67505	GNPATP	262462	intergenic	0.084	7	9	15
52	16	rs6499518	71442147	71407530	71442416	0.00653372953141126	T	C	5.901e-06	0.004447	-4.52991	-2.84458	RP11-510M2.1	2195	intergenic	1.724	5	5	14
53	17	rs11867618	65875587	65772600	66144402	1.98668209257612e-06	G	A	1.201e-09	1.151e-05	-6.08011	-4.38667	BPTF	0	intronic	3.025	6	4	5	17:66097739
54	18	rs7231911	31279434	31184571	31414314	0.00271748663991526	T	C	1.259e-05	0.0002451	-4.36711	-3.66733	ASXL3	0	intronic	5.359	3b	5	15
55	18	rs6508210	50747191	50620087	51055069	0.000450426238638516	A	C	8.122e-07	1.195e-05	-4.93241	-4.3785	DCC	0	intronic	2.737	6	9	15
56	18	rs611439	53204864	52721767	53725929	9.05894342749277e-08	C	T	1.588e-11	0.001185	-6.73962	-3.24247	TCF4	0	intronic	2.808	6	5	15	18:53210302
57	20	rs6095357	47523865	47508077	47933479	1.48148683832745e-05	A	C	1.148e-08	0.0001698	-5.70727	-3.76017	ARFGEF2	14561	intergenic	2.35	6	5	15	20:47648856
58	20	rs10485622	50912495	50832466	51211863	0.00602337150719315	A	G	4.297e-07	0.0431	5.05531	2.02274	RP4-723E3.1	0	ncRNA_intronic	8.671	7	7	15

## Sheet: Table S5
Table S5. Distinct genomic loci associated with loneliness (LONELY) at condFDR<0.01 given association with schizophrenia (SCZ)
The most strongly associated lead SNPs in independent genomic loci are shown after merging regions < 250 KB apart into a single locus. CADD = Combined Annotation-Dependent depletion score, which predict how deleterious the SNP effect is on protein structure/function (higher scores indicate more deleterious); RDB = RegulomeDB scores predict likelihood of regulatory functionality (lower scores indi…
GenomicLocus	CHR	LEAD_SNP	LEAD_BP	MinBP	MaxBP	condFDR	effect_allele	non_effect_allele	LONELY_pval	LONELY_Z	SCZ_pval	SCZ_Z	nearestGene	Distance	Function	CADD	RDB	minChrState	commonChrState	Loci in LONELY GWAS
1	1	rs12136689	8601118	8407458	8888842	0.000188865226879878	A	C	1.274e-07	5.28255	9.229e-06	-4.43449	RERE	0	intronic	3.769	3a	4	5
2	1	rs116362708	75930314	75289415	75993402	0.00684346182335036	G	A	1.5e-07	5.25256	0.1194	-1.5573	SLC44A5	0	intronic	1.332	6	9	15
3	1	rs113389356	91085397	90955759	91089379	0.00191084878207344	G	A	3.449e-07	-5.0971	0.005706	-2.76421	U3	37909	intergenic	0.921	7	9	15
4	1	rs12032342	243834360	243674682	244025317	0.00306248733594833	G	A	4.064e-06	4.60808	9.292e-05	3.90837	AKT3	0	intronic	7.439	6	5	15
5	2	rs1463979	22570074	22431110	22613427	0.000861357123563376	A	G	3.757e-07	-5.08088	0.00106	-3.2741	RNA5SP87	8198	ncRNA_intronic	10.13	NA	5	15
6	2	rs77793440	50997676	50887843	51125068	0.00295086343723057	T	G	2.685e-07	-5.14431	0.01684	2.39018	NRXN1	0	intronic	8.005	6	5	15
7	2	rs138097604	149111906	148792665	149111906	0.00357959039963345	C	T	3.806e-08	5.49962	0.1823	1.33371	MBD5	0	intronic	2.22	6	5	15	2:148834364
8	2	rs138218528	212676884	212592044	212778384	0.000359220457420028	T	C	1.154e-08	5.70639	0.02361	2.26342	ERBB4	0	intronic	8.481	6	9	15	2:212749786
9	2	rs4233997	215379188	215361613	215405343	0.00206764106191879	G	A	8.602e-07	4.92119	0.001743	3.13085	VWC2L:VWC2L-IT1	00:00:00	ncRNA_intronic	2.19	7	5	15
10	2	rs6715064	220041928	220035118	220061601	0.00121588968290966	C	T	1.216e-06	-4.85301	6.227e-06	-4.51853	CNPPD1:FAM134A	00:00:00	UTR5	10.23	2a	1	1
11	3	rs895941	16846216	16840002	16876476	0.00113283605413875	A	C	1.112e-06	-4.87071	0.0002783	-3.6347	PLCL2	0	intergenic	5.36	NA	1	15
12	3	rs6774035	80461975	80437299	81077325	0.00214774638937073	T	C	2.531e-06	4.70562	0.000182	3.74277	HNRNPA3P8	195590	intergenic	4.859	6	15	15
13	3	rs4465966	82009703	81675652	82021529	0.000112889616470111	A	G	3.21e-09	5.92048	0.01883	-2.34888	GBE1	198390	intergenic	2.325	6	5	15	3:82009703
14	4	rs77087420	123122856	123122856	123558330	0.00308213590737999	A	G	3.576e-06	4.63462	0.0003842	-3.55071	KIAA1109	0	intronic	4.579	7	4	4
15	5	rs2431108	103947968	103783801	104082179	0.000865929506436946	T	C	2.372e-08	-5.58242	0.03858	-2.06864	RP11-6N13.1	0	ncRNA_intronic	20.8	NA	7	15	5:103972357
16	5	rs2069117	152244551	151657057	152360494	8.73096034654567e-08	A	C	1.915e-11	-6.71236	1.441e-07	-5.25994	AC091969.1	0	ncRNA_intronic	4.96	NA	7	15	5:152244551
17	6	rs10456089	11959836	11959836	11959836	0.00134625711916574	G	A	9.377e-09	5.74163	0.1911	1.30733	HIVEP1	49158	intergenic	0.079	7	5	15	6:11959836
18	6	rs200474	27767640	27675469	27839746	0.00657827773566055	G	A	1.206e-05	4.3765	5.032e-13	7.22443	HIST1H4PS1	7212	intergenic	1.756	7	5	15
19	6	rs7770860	131186393	131018421	131381579	4.88979559602668e-05	T	C	1.118e-09	-6.09158	0.01944	-2.33698	EPB41L2	0	intronic	4.51	6	4	5	6:131186393
20	7	rs3735440	21551070	21468640	21555536	0.00575257876578261	G	A	9.877e-06	4.41985	3.92e-05	4.11214	SP4	0	UTR3	12.52	7	4	15
21	7	rs2189015	114148243	113858363	114287116	0.00355525411669243	A	G	1.91e-06	-4.76272	0.001589	-3.15792	FOXP2	0	intronic	2.439	NA	1	15
22	7	rs12537384	115025708	114940159	115116526	0.00366655797768623	T	C	2.574e-06	-4.70218	0.001036	-3.28056	AC068610.5	154298	intergenic	3.799	7	14	15
23	7	rs7801807	122020383	121993483	122020759	0.00530088470110817	A	C	8.796e-06	4.44483	0.0001539	3.78469	CADPS2	0	ncRNA_intronic	21.5	6	5	15
24	8	rs11780927	33806910	33793289	33980486	0.00224197162942424	G	A	2.669e-06	-4.69478	0.0001529	-3.78631	VENTXP5	226312	ncRNA_intronic	0.808	7	5	9
25	8	rs56152321	115490956	115098987	115497443	0.00797551115374678	C	T	1.061e-05	4.40435	0.0006295	3.41857	TRPS1	929767	intergenic	1.173	7	9	15
26	9	rs773020	77768122	77768122	77768122	0.000774753849634523	G	A	1.581e-09	-6.03588	0.538	0.61584	OSTF1	5940	intergenic	0.948	5	2	5	9:77768122
27	9	rs36016074	96301470	96155812	96485368	4.71510631286861e-08	G	A	9.123e-12	6.8197	0.0002701	3.64241	FAM120A	0	intronic	4.614	7	4	5	9:96373818
28	9	rs10513342	121482333	121471294	121527389	0.00650812135844294	A	G	1.188e-05	4.37978	0.0002575	3.65468	TUBB4BP6	43811	intergenic	1.077	6	9	15
29	11	rs11022762	13335926	13288698	13350131	0.00164724194457099	C	T	1.475e-07	-5.25565	0.01301	-2.4835	ARNTL	0	intronic	4.503	6	4	5
30	11	rs12364432	47902883	47372377	47946836	0.00154406300351775	G	A	1.478e-08	5.6641	0.1454	1.45597	NUP160	32775	intergenic	9.263	1f	2	15	11:47606483
31	11	rs1966836	57982229	57918619	57987626	0.000961476465477726	A	G	7.903e-09	5.77051	0.1426	1.46618	OR1S1	0	exonic	0.91	6	9	15	11:57982229
32	12	rs74757488	24200931	24152783	24269807	0.00836416046317954	G	T	2.254e-06	4.72921	0.008085	2.6485	SOX5	96964	intergenic	0.044	5	5	15
33	14	rs28608164	30019149	30019149	30190833	0.00413006416226452	T	C	6.134e-06	-4.52172	9.473e-06	-4.42887	PRKD1	26537	intergenic	0.704	7	14	15
34	14	rs4899292	69704052	69480381	69746345	0.00805073349962075	A	G	7.963e-08	-5.36797	0.2819	1.07606	EXD2	0	intronic	1.55	5	4	4
35	14	rs722599	75327443	75182937	75377008	0.00628071845817788	T	C	1.127e-05	4.39125	5.743e-05	4.02313	PROX2	0	intronic	2.802	5	5	15
36	15	rs281297	47685504	47675569	47685504	0.00580666558549711	T	C	1.968e-06	-4.75668	0.004508	-2.84024	SEMA6D	0	ncRNA_intronic	0.885	7	5	15
37	17	rs4098686	42629737	42618323	42631150	0.0052161040602952	A	C	1.774e-06	4.7776	0.004133	-2.86783	FZD2	5187	intergenic	0.141	1b	5	14
38	17	rs34417254	66097429	65824046	66144402	0.000350145590872287	T	C	1.421e-09	6.05308	0.2155	1.23858	LINC00674	619	ncRNA_intronic	6.527	4	1	1	17:66097739
39	18	rs6508210	50747191	50620087	51055069	0.000881082568970804	A	C	8.122e-07	-4.93241	8.012e-06	-4.46486	DCC	0	intronic	2.737	6	9	15
40	18	rs12458015	53305735	53109202	53505198	9.45808271160974e-07	T	C	2.888e-10	-6.30467	7.206e-06	-4.48751	TCF4	0	intronic	3.407	6	5	15	18:53210302
41	20	rs6019671	47815227	47508077	47935069	2.17174779255971e-05	A	G	3.168e-09	5.92265	0.001557	3.16384	STAU1	10322	intergenic	1.234	7	14	15	20:47648856

## Sheet: Table S6
Table S6. Distinct genomic loci associated with loneliness (LONELY) at condFDR<0.01 given association with bipolar disorder (BD)
The most strongly associated lead SNPs in independent genomic loci are shown after merging regions < 250 KB apart into a single locus. CADD = Combined Annotation-Dependent depletion score, which predict how deleterious the SNP effect is on protein structure/function (higher scores indicate more deleterious); RDB = RegulomeDB scores predict likelihood of regulatory functionality (lower scores indi…
GenomicLocus	CHR	LEAD_SNP	LEAD_BP	MinBP	MaxBP	condFDR	effect_allele	non_effect_allele	LONELY_pval	LONELY_Z	BD_pval	BD_Z	nearestGene	Distance	Function	CADD	RDB	minChrState	commonChrState	Loci in LONELY GWAS
1	1	rs3126219	115352043	115334159	115355963	0.00511959983196713	G	A	1.147e-05	0.0004197	4.38743	-3.52738	NR1H5P	27804	intergenic	1.644	5	7	15
2	2	rs1463979	22570074	22499207	22613427	0.000646501775323072	A	G	3.757e-07	0.001515	-5.08088	-3.17179	RNA5SP87	8198	ncRNA_intronic	10.13	NA	5	15
3	2	rs6430286	148834364	148792665	148956584	0.00780092066922076	G	A	2.124e-08	0.8115	5.60159	-0.238491	MBD5	0	intronic	2.321	7	5	15	2:148834364
4	2	rs138218528	212676884	212673550	212778384	0.00195808618205462	T	C	1.154e-08	0.2426	5.70639	1.16851	ERBB4	0	intronic	8.481	6	9	15	2:212749786
5	3	rs11716250	81033150	80450582	81077325	0.0081336108007765	G	A	5.276e-06	0.002843	-4.5535	-2.98422	RP11-6B4.1	9868	intergenic	1.047	5	7	15
6	3	rs4465966	82009703	81675652	82021529	0.00144347096269747	A	G	3.21e-09	0.5584	5.92048	-0.58522	GBE1	198390	intergenic	2.325	6	5	15	3:82009703
7	3	rs4859144	182624759	182478533	182642134	0.00227914654764529	C	T	3.851e-06	0.0002225	4.61927	-3.692	ATP11B	0	intronic	1.833	7	4	5
8	4	rs77087420	123122856	123122856	123558330	0.00215034274442243	A	G	3.576e-06	6.088e-06	4.63462	-4.52331	KIAA1109	0	intronic	4.579	7	4	4
9	5	rs30266	103972357	103783801	104082179	2.87186490603734e-05	G	A	1.934e-08	4.555e-05	-5.6178	-4.07736	RP11-6N13.1	0	ncRNA_intronic	2.275	NA	15	15	5:103972357
10	5	rs4246037	152249065	151657057	152339648	7.4393012127037e-08	C	T	2.158e-11	0.0005908	-6.69491	-3.4358	AC091969.1	0	ncRNA_intronic	6.369	7	9	15	5:152244551
11	6	rs10456089	11959836	11959836	11959836	0.00292039208627707	G	A	9.377e-09	0.4908	5.74163	0.689037	HIVEP1	49158	intergenic	0.079	7	5	15	6:11959836
12	6	rs150292065	28884159	28059458	29509596	0.00297122013005578	G	A	1.226e-06	0.003276	-4.85139	-2.94058	TRIM27	0	intronic	0.101	6	4	4
13	6	rs116602823	50945123	50945123	51097714	0.0032939217844425	G	A	6.276e-06	0.0001117	-4.51687	-3.86366	FTH1P5	64153	intergenic	0.317	7	5	15
14	6	rs7770860	131186393	131122295	131381579	0.000176531141473728	T	C	1.118e-09	0.1211	-6.09158	-1.55017	EPB41L2	0	intronic	4.51	6	4	5	6:131186393
15	6	rs868708	163259260	163216692	163268904	0.00811953927307145	G	A	1.772e-07	0.1074	5.22179	1.60999	PACRG	0	intronic	3.575	NA	9	15
16	7	rs3735440	21551070	21468640	21555536	0.00458650739413736	G	A	9.877e-06	0.0002219	4.41985	3.69268	SP4	0	UTR3	12.52	7	4	15
17	7	rs12537384	115025708	114940159	115116526	0.00274551501767513	T	C	2.574e-06	0.001303	-4.70218	-3.21532	AC068610.5	154298	intergenic	3.799	7	14	15
18	8	rs7831711	21970230	21951598	21975521	0.00433251830269123	A	C	3.624e-06	0.001729	-4.63186	3.13322	HR	1697	intergenic	0.611	4	2	5
19	8	rs6558173	22492103	22447426	22542962	0.000439632464736078	G	T	4.67e-07	0.0006943	5.0394	-3.39182	BIN3	0	intronic	0.101	1f	3	4
20	9	rs773020	77768122	77768122	77768122	0.00112127216215426	G	A	1.581e-09	0.8028	-6.03588	-0.249725	OSTF1	5940	intergenic	0.948	5	2	5	9:77768122
21	9	rs4744249	96256847	96181075	96484560	1.24966202875392e-06	G	A	1.216e-11	0.03389	6.7783	2.12138	FAM120A	0	intronic	1.068	5	4	4	9:96373818
22	11	rs11022762	13335926	13268386	13350131	0.000320317793785774	C	T	1.475e-07	0.00167	-5.25565	3.1434	ARNTL	0	intronic	4.503	6	4	5
23	11	rs7107356	47676170	47372377	47946836	0.000798133109636945	A	G	1.882e-08	0.04763	-5.62251	-1.98065	AGBL2	4972	intergenic	3.079	6	13	15	11:47606483
24	11	rs11229292	57984777	57918619	57987626	0.00198709633214686	T	C	8.142e-09	0.3436	5.76549	-0.947076	OR1S1	1581	intergenic	6.719	6	14	15	11:57982229
25	11	rs4572147	132489333	132469221	132489333	0.00735861321273532	G	A	7.396e-08	0.2286	-5.38128	1.20397	OPCML	0	intronic	13.67	6	5	15
26	14	rs7146602	30067638	30064026	30190833	0.00629343104328959	G	A	9.022e-06	0.001116	-4.43938	-3.25952	PRKD1	0	intronic	6.539	6	4	15
27	14	rs4899292	69704052	69480381	69746345	0.00685413580124867	A	G	7.963e-08	0.1925	-5.36797	1.30322	EXD2	0	intronic	1.55	5	4	4
28	17	rs11867618	65875587	65824046	66144402	0.000640489320740106	G	A	1.201e-09	0.5337	-6.08011	-0.622368	BPTF	0	intronic	3.025	6	4	5	17:66097739
29	18	rs6508210	50747191	50620087	50879700	0.00835636968511022	A	C	8.122e-07	0.02157	-4.93241	-2.29786	DCC	0	intronic	2.737	6	9	15
30	18	rs619466	53198836	52903085	53464917	1.53335511745754e-05	A	G	9.357e-12	0.6021	-6.81606	0.521383	TCF4	0	intronic	4.473	5	5	15	18:53210302
31	19	rs12460916	31904372	31889697	31935183	0.00828837251917277	C	T	2.286e-05	0.0006275	4.23495	3.41944	TSHZ3	63918	ncRNA_intronic	10.03	5	5	15
32	20	rs6125597	47840772	47508077	48001995	7.59233277176137e-06	T	C	3.284e-09	0.0007962	5.91673	-3.35411	DDX27	0	intronic	1.712	5	4	4	20:47648856

## Sheet: TableS7
Table S7. Number of distinct genomic loci associated with severe mental disorders at condFDR<0.01 given association with loneliness
The number of the most strongly associated lead SNPs in independent genomic loci are shown after merging regions < 250 KB apart into a single locus. MD, major depression; SCZ, schizophrenia; BD, bipolar disorder.
Associated phenotypes	Number of loci conditioned on loneliness
Severe mental disorder
MD	70
SCZ	166
BD	51

## Sheet: Table S8
Table S8. Distinct genomic loci associated with loneliness (LONELY) at condFDR<0.01 given association with body mass index (BMI)
The most strongly associated lead SNPs in independent genomic loci are shown after merging regions < 250 KB apart into a single locus. CADD = Combined Annotation-Dependent depletion score, which predict how deleterious the SNP effect is on protein structure/function (higher scores indicate more deleterious); RDB = RegulomeDB scores predict likelihood of regulatory functionality (lower scores indi…
GenomicLocus	CHR	LEAD_SNP	LEAD_BP	MinBP	MaxBP	condFDR	effect_allele	non_effect_allele	LONELY_pval	LONELY_Z	BMI_pval	BMI_Z	nearestGene	Distance	Function	CADD	RDB	minChrState	commonChrState	Loci in LONELY GWAS
1	1	rs301806	8482078	8431607	8781396	0.00532907758768513	C	T	4.782e-07	0.03527	5.03486	-2.10524	RERE	0	intronic	0.117	4	1	2
2	2	rs2113792	148641809	148496105	148956584	0.00632463555884202	T	C	7.524e-08	0.2572	-5.37819	1.13303	ACVR2A	0	intronic	0.58	NA	2	15	2:148834364
3	2	rs1439252	212737144	212673550	212754032	0.00110929227582658	G	A	1.943e-08	0.09239	5.617	1.68292	ERBB4	0	intronic	0.003	7	5	15	2:212749786
4	3	rs17575828	45440944	45396042	45456540	0.00608385439430876	A	G	5.694e-06	0.0009826	4.53744	3.29546	LARS2	0	intronic	12.64	7	4	5
5	3	rs11716250	81033150	80450582	81077325	0.00752278972298025	G	A	5.276e-06	0.003445	-4.5535	-2.92496	RP11-6B4.1	9868	intergenic	1.047	5	7	15
6	3	rs4462992	82003569	81456744	82022078	1.96892043117782e-05	T	C	3.499e-09	0.0007291	5.90629	-3.3784	GBE1	192256	intergenic	0.524	7	5	15	3:82009703
7	5	rs60271	104078233	103783801	104082179	0.000962030170514378	A	C	7.876e-08	0.01854	5.36995	2.35465	RP11-6N13.1	0	ncRNA_intronic	3.934	7	9	15	5:103972357
8	5	rs2069117	152244551	151657057	152360494	2.41488365044667e-07	A	C	1.915e-11	0.001451	-6.71236	-3.18431	AC091969.1	0	ncRNA_intronic	4.96	NA	7	15	5:152244551
9	6	rs10456089	11959836	11959836	11959836	0.000602637350755557	G	A	9.377e-09	0.08181	5.74163	1.74028	HIVEP1	49158	intergenic	0.079	7	5	15	6:11959836
10	6	rs12660725	100978570	100909398	101273149	0.00688184217232475	C	T	1.322e-06	0.01739	-4.83642	-2.37836	ASCC3	0	ncRNA_exonic	18.97	7	4	5
11	6	rs9388863	131186141	131122295	131381579	0.000745675330720931	T	G	1.25e-09	0.5626	-6.0737	0.578984	EPB41L2	0	intronic	0.35	5	4	5	6:131186393
12	6	rs2608954	131928008	131897278	131973932	0.00951283887744803	G	T	1.099e-05	0.0004827	4.39672	-3.49018	MED23	0	intronic	7.847	6	4	4
13	6	rs868708	163259260	162934351	163268904	0.000516019171927228	G	A	1.772e-07	0.002341	5.22179	3.04317	PACRG	0	intronic	3.575	NA	9	15
14	9	rs773020	77768122	77768122	77768122	0.00108248370323348	G	A	1.581e-09	0.7192	-6.03588	-0.359528	OSTF1	5940	intergenic	0.948	5	2	5	9:77768122
15	9	rs2001589	96395801	96181075	96484560	1.82647023550184e-06	G	A	1.436e-13	0.1631	7.39296	1.39472	PHF2	0	intronic	5.994	NA	4	4	9:96373818
16	9	rs1147322	125675601	125601801	126044010	0.00246951690395631	A	G	4.648e-07	0.01029	-5.0403	-2.56593	ZBTB6	0	UTR5	12.8	NA	1	1
17	11	rs11022762	13335926	13268386	13350131	0.000402483775328095	C	T	1.475e-07	3.212e-05	-5.25565	4.15789	ARNTL	0	intronic	4.503	6	4	5
18	11	rs12364432	47902883	47372377	47946836	6.45197434216176e-05	G	A	1.478e-08	5.061e-12	5.6641	-6.90385	NUP160	32775	intergenic	9.263	1f	2	15	11:47606483
19	11	rs1966836	57982229	57918619	57987626	0.00288956791589325	A	G	7.903e-09	0.6257	5.77051	-0.487788	OR1S1	0	exonic	0.91	6	9	15	11:57982229
20	12	rs653178	112007756	111826477	112906415	0.00843216086089063	C	T	9.151e-06	1.019e-05	-4.43632	-4.4131	ATXN2	0	intronic	0.312	5	2	5
21	13	rs9535127	31606961	31580145	31607186	0.00445061754523654	T	C	3.077e-07	0.04273	5.11867	-2.02634	LINC01066	36685	intergenic	5.133	5	2	15
22	14	rs4243633	69701863	69521345	69711200	0.00444894822582245	C	A	3.902e-07	0.03304	-5.07368	-2.1316	EXD2	0	intronic	1.602	5	4	4
23	15	rs962949	47685378	47615220	47685504	0.00895989843393973	A	G	9.188e-07	0.04036	-4.90828	2.05005	SEMA6D	0	ncRNA_intronic	0.211	7	5	15
24	16	rs891124	71440756	71407530	71442416	0.00644917605462149	C	T	6.088e-06	0.002009	-4.52331	-3.0889	RP11-510M2.1	3586	intergenic	0.637	NA	5	14
25	17	rs4098686	42629737	42618323	42631150	0.00824966523550031	A	C	1.774e-06	0.01702	4.7776	2.38628	FZD2	5187	intergenic	0.141	1b	5	14
26	17	rs12449442	65947640	65824046	66085703	1.5243685603397e-05	G	A	2.579e-09	0.00024	-5.95637	-3.6727	BPTF	0	ncRNA_exonic	0.013	5	4	4	17:66097739
27	18	rs8098989	31269303	31245871	31295000	0.00593168530163471	T	C	1.693e-06	0.00991	-4.78699	-2.57895	ASXL3	0	intronic	5.201	6	4	15
28	18	rs613872	53210302	52903085	53466338	2.45714393391341e-06	G	T	3.758e-17	0.2241	-8.42021	-1.2157	TCF4	0	intronic	1.664	5	5	15	18:53210302
29	20	rs348276	47786190	47508077	47926561	0.00030594188028258	G	A	8.262e-09	0.03816	-5.76302	2.07313	STAU1	0	intronic	1.567	NA	4	5	20:47648856
30	20	rs6013429	50919177	50832466	51211863	0.000748291170040661	A	G	3.3e-07	8.492e-06	5.10545	4.45239	RP4-723E3.1	0	ncRNA_intronic	0.673	6	5	15

## Sheet: Table S9
Table S9. Distinct genomic loci associated with loneliness (LONELY) at condFDR<0.01 given association with coronary artery disease (CAD)
The most strongly associated lead SNPs in independent genomic loci are shown after merging regions < 250 KB apart into a single locus. CADD = Combined Annotation-Dependent depletion score, which predict how deleterious the SNP effect is on protein structure/function (higher scores indicate more deleterious); RDB = RegulomeDB scores predict likelihood of regulatory functionality (lower scores indi…
GenomicLocus	CHR	LEAD_SNP	LEAD_BP	MinBP	MaxBP	condFDR	effect_allele	non_effect_allele	LONELY_pval	LONELY_Z	CAD_pval	CAD_Z	nearestGene	Distance	Function	CADD	RDB	minChrState	commonChrState	Loci in LONELY GWAS
1	1	rs12136689	8601118	8421203	8888842	0.0047531705449175	A	C	1.274e-07	0.0836543	5.28255	-1.72987	RERE	0	intronic	3.769	3a	4	5
2	1	rs113389356	91085397	90955759	91089379	0.00108270778767931	G	A	3.449e-07	0.0037729	-5.0971	-2.89655	U3	37909	intergenic	0.921	7	9	15
3	2	rs1463979	22570074	22548774	22606275	0.00607602126691391	A	G	3.757e-07	0.0377644	-5.08088	-2.0774	RNA5SP87	8198	ncRNA_intronic	10.13	NA	5	15
4	2	rs72789910	24388609	24366829	24627074	0.00525398536143145	T	G	5.45e-06	0.0002601	-4.54668	-3.6521	FAM228B	0	intronic	4.061	5	5	15
5	2	rs6430286	148834364	148496105	148956584	0.000110603057329997	G	A	2.124e-08	0.003962	5.60159	-2.88117	MBD5	0	intronic	2.321	7	5	15	2:148834364
6	2	rs138218528	212676884	212592044	212778384	0.000917838725280862	T	C	1.154e-08	0.1059665	5.70639	1.61659	ERBB4	0	intronic	8.481	6	9	15	2:212749786
7	3	rs34484573	49880399	49356574	49900350	0.00506749948780814	G	A	5.181e-06	9.21e-06	4.55732	4.43494	TRAIP	0	intronic	0.636	2b	4	5
8	3	rs4465966	82009703	81675652	82022078	9.98594920004769e-06	G	A	3.21e-09	0.0012783	5.92048	-3.22081	GBE1	198390	intergenic	2.325	6	5	15	3:82009703
9	3	rs675071	182604826	182480230	182642134	0.00411298779574095	C	T	3.939e-06	0.0014701	-4.61458	-3.18052	ATP11B	0	intronic	6.091	5	4	5
10	5	rs30266	103972357	103783801	104082179	0.00426010123986383	G	A	1.934e-08	0.4913146	-5.6178	-0.688219	RP11-6N13.1	0	ncRNA_intronic	2.275	NA	15	15	5:103972357
11	5	rs4958586	152248567	151657057	152339648	2.71032791036618e-05	A	G	1.94e-11	0.652588	-6.71047	0.45017	AC091969.1	0	ncRNA_intronic	0.211	7	7	15	5:152244551
12	6	rs10456089	11959836	11959836	11959836	0.00191008797751491	G	A	9.377e-09	0.3392653	5.74163	0.955618	HIVEP1	49158	intergenic	0.079	7	5	15	6:11959836
13	6	rs7770860	131186393	131122295	131381579	0.000256982765651113	T	C	1.118e-09	0.2090771	-6.09158	-1.25611	EPB41L2	0	intronic	4.51	6	4	5	6:131186393
14	7	rs6460898	12252893	12233848	12285140	0.00898118461646998	G	A	6.981e-06	0.0029805	-4.49427	-2.96974	TMEM106B	0	intronic	3.459	6	1	5
15	7	rs322349	136989441	136989304	137007159	0.0060906689067506	A	G	2.805e-06	0.0045602	-4.68461	-2.83656	PTN	0	intronic	0.565	NA	1	15
16	9	rs773020	77768122	77768122	77768122	0.00037059226715416	A	G	1.581e-09	0.2335832	-6.03588	-1.19118	OSTF1	5940	intergenic	0.948	5	2	5	9:77768122
17	9	rs36016074	96301470	96181075	96484560	1.44417436485483e-06	G	A	9.123e-12	0.059667	6.8197	-1.88325	FAM120A	0	intronic	4.614	7	4	5	9:96373818
18	11	rs4757144	13331226	13268386	13350131	0.000449760934493072	G	A	2.403e-07	0.0001506	5.16511	-3.79008	ARNTL	0	intronic	0.092	1f	4	5
19	11	rs11605348	47606483	47372377	47946836	0.00282339373612018	G	A	1.431e-08	0.3767195	5.66964	0.883957	NDUFS3	368	downstream	0.095	7	4	4	11:47606483
20	11	rs11229264	57909086	57689210	57987626	0.00065352167190462	G	A	2.344e-07	0.0028799	-5.16976	-2.98027	OR9Q1	0	intronic	0.123	5	5	15	11:57982229
21	11	rs4572147	132489333	132469221	132489333	0.00943099708351221	G	A	7.396e-08	0.4002297	-5.38128	0.841211	OPCML	0	intronic	13.67	6	5	15
22	12	rs6489819	112328230	111826477	112939853	0.00284869762580827	C	A	2.448e-06	0.0007836	-4.71241	3.35852	MAPKAPK5	0	intronic	0.431	5	4	4
23	13	rs9535127	31606961	31580145	31607186	0.00455055119233175	T	C	3.077e-07	0.0306964	5.11867	2.16099	LINC01066	36685	intergenic	5.133	5	2	15
24	17	rs1378358	44787312	43787563	44865603	0.00771247918061261	C	T	9.061e-06	0.0014214	-4.43845	-3.19027	NSF	0	intronic	2.785	NA	4	5
25	17	rs11870068	65944515	65824046	66144402	8.6426212453383e-05	A	C	1.884e-09	0.035807	-6.0075	-2.09911	BPTF	0	intronic	3.071	5	4	4	17:66097739
26	18	rs613872	53210302	52903085	53466338	1.86617118201611e-06	T	G	3.758e-17	0.0773468	-8.42021	-1.76629	TCF4	0	intronic	1.664	5	5	15	18:53210302
27	20	rs1022688	47648856	47508077	47935069	0.000169202248293791	G	A	2.804e-09	0.0533585	-5.94268	1.93201	ARFGEF2	0	intronic	7.422	6	4	4	20:47648856

## Sheet: Table S10
Table S10. Distinct genomic loci associated with loneliness (LONELY) at condFDR<0.01 given association with type 2 diabetes (T2D)
The most strongly associated lead SNPs in independent genomic loci are shown after merging regions < 250 KB apart into a single locus. CADD = Combined Annotation-Dependent depletion score, which predict how deleterious the SNP effect is on protein structure/function (higher scores indicate more deleterious); RDB = RegulomeDB scores predict likelihood of regulatory functionality (lower scores indi…
GenomicLocus	CHR	LEAD_SNP	LEAD_BP	MinBP	MaxBP	condFDR	effect_allele	non_effect_allele	LONELY_pval	LONELY_Z	T2D_pval	T2D_Z	nearestGene	Distance	Function	CADD	RDB	minChrState	commonChrState	Loci in LONELY GWAS
1	2	rs1463979	22570074	22548774	22606275	0.00816389560176507	A	G	3.757e-07	0.034	-5.08088	-2.12007	RNA5SP87	8198	ncRNA_intronic	10.13	NA	5	15
2	2	rs13395141	148955901	148496105	148956584	0.00211273535865044	C	T	8.976e-08	0.024	-5.34632	-2.25713	MBD5	0	intronic	0.712	7	5	15	2:148834364
3	2	rs74338595	212749786	212673550	212778384	0.00248011699134848	T	C	5.215e-09	0.69	5.84016	0.398855	ERBB4	0	intronic	9.263	7	15	15	2:212749786
4	3	rs9816321	82006853	81675652	82022078	0.000186518258159181	T	C	3.478e-09	0.037	5.90728110467	-2.08576	GBE1	195540	intergenic	1.729	6	5	15	3: 82009703
5	5	rs62349718	24046507	24013567	24265906	0.00177043025930266	G	T	4.963e-07	0.0025	5.02774	3.02334	C5orf17	0	intronic	0.424	5	9	15
6	5	rs30266	103972357	103783801	104082179	0.00299955063156429	G	A	1.934e-08	0.23	-5.6178	-1.20036	RP11-6N13.1	0	ncRNA_intronic	2.275	NA	15	15	5:103972357
7	5	rs2069117	152244551	151657057	152339648	2.42169116893043e-05	A	C	1.915e-11	0.58	-6.71236	-0.553385	AC091969.1	0	ncRNA_intronic	4.96	NA	7	15	5:152244551
8	5	rs2644735	165515843	165502224	165519771	0.00174462779193833	A	C	9.832e-07	0.00098	-4.89497	-3.29621	RPL7P20	59526	intergenic	5.748	NA	2	15
9	6	rs10456089	11959836	11959836	11959836	0.00138709319839902	G	A	9.377e-09	0.17	5.74163	-1.3722	HIVEP1	49158	intergenic	0.079	7	5	15	6:11959836
10	6	rs7770860	131186393	131122295	131381579	0.000885135328771593	T	C	1.118e-09	0.8	-6.09158	0.253347	EPB41L2	0	intronic	4.51	6	4	5	6:131186393
11	8	rs4872006	22536502	22447426	22542962	0.00207191274287227	T	C	3.438e-07	0.0049	-5.0977	2.81354	EGR3	8669	downstream	8.696	4	5	13
12	9	rs773020	77768122	77768122	77768122	0.00041034388690356	G	A	1.581e-09	0.22	-6.03588	1.22653	OSTF1	5940	intergenic	0.948	5	2	5	9:77768122
13	9	rs10123378	96375217	96161300	96484560	4.69071202152817e-06	T	C	2.273e-13	0.15	7.33167	1.43953	PHF2	0	intronic	4.363	3a	4	7	9:96373818
14	9	rs10984766	122657312	122657312	122657312	0.00371103864630954	A	G	1.489e-06	0.0018	-4.81271	-3.12139	RP11-360A18.2	40018	intergenic	0.311	5	9	15
15	9	rs1147321	125673051	125601801	126044010	0.00465936900802346	T	G	3.628e-07	0.015	-5.08750752255	-2.43238	ZBTB6	0	UTR3	1.941	NA	4	4
16	11	rs10741616	13333851	13288698	13350131	0.00233152846945816	G	A	1.621e-07	0.014	-5.23826	2.45726	ARNTL	0	intronic	0.649	5	4	5
17	11	rs11605348	47606483	47372377	47946836	0.000417874582350749	G	A	1.431e-08	0.022	5.66964	-2.29037	NDUFS3	368	downstream	0.095	7	4	4	11:47606483
18	11	rs1966836	57982229	57918619	57987626	0.00178951672721094	A	G	7.903e-09	0.29	5.77051	-1.05812	OR1S1	0	exonic	0.91	6	9	15	11:57982229
19	11	rs4572147	132489333	132469221	132489333	0.00675194813484026	G	A	7.396e-08	0.17	-5.38128	1.3722	OPCML	0	intronic	13.67	6	5	15
20	17	rs12601759	65955284	65824046	66154676	4.51110987804184e-05	A	G	1.523e-09	0.016	-6.04191	-2.40892	BPTF	0	intronic	4.014	4	4	5	17:66097739
21	18	rs12458015	53305735	53190188	53505198	1.07765901204426e-06	T	C	2.888e-10	0.0012	-6.30467	3.23888	TCF4	0	intronic	3.407	6	5	15	18:53210302
22	20	rs6125597	47840772	47508077	47935069	0.000783692983463036	T	C	3.284e-09	0.24	5.91673	-1.17499	DDX27	0	intronic	1.712	5	4	4	20:47648856
23	20	rs6013429	50919177	50832466	51211863	0.000574317299242315	A	G	3.3e-07	0.00076	5.10545	3.36697	RP4-723E3.1	0	ncRNA_intronic	0.673	6	5	15

## Sheet: Table S11
Table S11. Distinct genomic loci associated with loneliness (LONELY) at condFDR<0.01 given association with high-density lipoprotein (HDL) cholesterol
The most strongly associated lead SNPs in independent genomic loci are shown after merging regions < 250 KB apart into a single locus. CADD = Combined Annotation-Dependent depletion score, which predict how deleterious the SNP effect is on protein structure/function (higher scores indicate more deleterious); RDB = RegulomeDB scores predict likelihood of regulatory functionality (lower scores indi…
GenomicLocus	CHR	LEAD_SNP	LEAD_BP	MinBP	MaxBP	condFDR	effect_allele	non_effect_allele	LONELY_pval	LONELY_Z	HDL-C_pval	HDL-C_Z	nearestGene	Distance	Function	CADD	RDB	minChrState	commonChrState	Loci in LONELY GWAS
1	1	rs12136689	8601118	8421203	8888842	0.00625178076633696	A	C	1.274e-07	0.1066	5.28255	1.61367	RERE	0	intronic	3.769	3a	4	5
2	2	rs12622150	148673390	148496105	148956584	0.0020133061138638	C	T	8.085e-08	0.03191	-5.36522	2.14554	ACVR2A	0	intronic	3.525	6	4	5	2:148834364
3	2	rs1439252	212737144	212737144	212754032	0.00625878621455036	G	A	1.943e-08	0.6802	5.617	-0.41219	ERBB4	0	intronic	0.003	7	5	15	2:212749786
4	2	rs4233997	215379188	215247022	215406125	0.00426728563990433	G	A	8.602e-07	0.005448	4.92119	-2.77928	VWC2L:VWC2L-IT1	0	ncRNA_intronic	2.19	7	5	15
5	3	rs9830303	81996166	81675652	82022078	0.00027338974477053	A	G	3.718e-09	0.05005	5.89627	1.95954	GBE1	184853	intergenic	2.279	7	5	15	3:82009703
6	5	rs60271	104078233	103783801	104082179	0.00953397494917095	A	C	7.876e-08	0.3306	5.36995	-0.972906	RP11-6N13.1	0	ncRNA_intronic	3.934	7	9	15	5:103972357
7	5	rs2069117	152244551	151657057	152339648	2.24471482040443e-05	A	C	1.915e-11	0.3013	-6.71236	1.03365	AC091969.1	0	ncRNA_intronic	4.96	NA	7	15	5:152244551
8	6	rs10456089	11959836	11959836	11959836	0.00158961697916339	G	A	9.377e-09	0.2086	5.74163	-1.25742	HIVEP1	49158	intergenic	0.079	7	5	15	6:11959836
9	6	rs3777436	131189534	131122295	131381579	0.000499849339624285	T	G	1.564e-09	0.2342	-6.03762	1.18961	EPB41L2	0	intronic	7.531	7	4	5	6:131186393
10	9	rs773020	77768122	77768122	77768122	0.000267110064463184	G	A	1.581e-09	0.1068	-6.03588	1.61274	OSTF1	5940	intergenic	0.948	5	2	5	9:77768122
11	9	rs2398848	96396185	96181075	96484560	6.44743618534883e-07	T	G	1.689e-13	0.0543	7.37136	1.92444	PHF2	0	intronic	0.52	5	4	4	9:96373818
12	11	rs12364432	47902883	47372377	47946836	6.87408545688521e-05	G	A	1.478e-08	3.419e-22	5.6641	9.68716	NUP160	32775	intergenic	9.263	1f	2	15	11:47606483
13	11	rs1966836	57982229	57918619	57987626	0.000435615058357417	A	G	7.903e-09	0.04402	5.77051	-2.0139	OR1S1	0	exonic	0.91	6	9	15	11:57982229
14	12	rs17619932	118790033	118586689	118888131	0.0061193626925598	C	T	8.068e-07	0.0112	-4.93372	2.5364	TAOK3	0	intronic	5.793	6	5	15
15	17	rs12449442	65947640	65824046	66085703	1.54866333277692e-05	G	A	2.579e-09	0.0003196	-5.95637	3.59887	BPTF	0	ncRNA_exonic	0.013	5	4	4	17:66097739
16	18	rs629376	53331267	52903085	53464917	2.29219434040207e-06	G	A	1.586e-15	0.2078	7.97006	-1.25964	TCF4	0	intronic	6.819	NA	7	15	18:53210302
17	20	rs6122779	47893014	47511792	47926561	0.000676374067759681	T	C	4.353e-09	0.1379	5.87019	-1.48366	ZNFX1	0	intronic	14.45	2b	1	2	20:47648856

## Sheet: Table S12
Table S12. Distinct genomic loci associated with loneliness (LONELY) at condFDR<0.01 given association with total cholesterol (TC)
The most strongly associated lead SNPs in independent genomic loci are shown after merging regions < 250 KB apart into a single locus. CADD = Combined Annotation-Dependent depletion score, which predict how deleterious the SNP effect is on protein structure/function (higher scores indicate more deleterious); RDB = RegulomeDB scores predict likelihood of regulatory functionality (lower scores indi…
GenomicLocus	CHR	LEAD_SNP	LEAD_BP	MinBP	MaxBP	condFDR	effect_allele	non_effect_allele	LONELY_pval	LONELY_Z	TC_pval	TC_Z	nearestGene	Distance	Function	CADD	RDB	minChrState	commonChrState	Loci in LONELY GWAS
1	2	rs1449959	148857689	148787713	148956584	0.00130790189471362	A	G	7.107e-08	0.01757	5.38844	2.37456	MBD5	0	intronic	4.863	5	5	15	2:148834364
2	2	rs1439252	212737144	212737144	212754032	0.00790196807685677	G	A	1.943e-08	0.8526	5.617	-0.185802	ERBB4	0	intronic	0.003	7	5	15	2:212749786
3	3	rs9309883	82014428	81675652	82021529	0.000680075186658025	C	A	4.545e-09	0.1223	5.86303	-1.54519	GBE1	203115	intergenic	3.672	7	5	15	3:82009703
4	5	rs161645	104069917	103783801	104082179	0.00154093908537853	A	G	1.147e-07	0.01263	5.30175	2.49404	RP11-6N13.1	0	ncRNA_intronic	2.337	3a	7	15	5:103972357
5	5	rs4246037	152249065	151657057	152329944	1.84530821159625e-05	C	T	2.158e-11	0.2131	-6.69491	-1.24509	AC091969.1	0	ncRNA_intronic	6.369	7	9	15	5:152244551
6	6	rs10456089	11959836	11959836	11959836	0.00265434239984916	G	A	9.377e-09	0.3738	5.74163	0.889378	HIVEP1	49158	intergenic	0.079	7	5	15	6:11959836
7	6	rs9388863	131186141	131122295	131381579	0.000468866888618068	T	G	1.25e-09	0.2543	-6.0737	1.13997	EPB41L2	0	intronic	0.35	5	4	5	6:131186393
8	9	rs773020	77768122	77768122	77768122	0.000949531614841774	G	A	1.581e-09	0.5087	-6.03588	-0.660863	OSTF1	5940	intergenic	0.948	5	2	5	9:77768122
9	9	rs10821181	96379483	96161300	96465331	7.48764577938671e-06	C	T	2.054e-13	0.6755	7.34523	-0.418612	PHF2	0	intronic	2.511	5	4	5	9:96373818
10	11	rs12364432	47902883	47372377	47946836	7.26181285671754e-05	G	A	1.478e-08	1.169e-06	5.6641	4.86082	NUP160	32775	intergenic	9.263	1f	2	15	11:47606483
11	11	rs11229292	57984777	57918619	57987626	0.00367173065134712	T	C	8.142e-09	0.6764	5.76549	-0.417381	OR1S1	1581	intergenic	6.719	6	14	15	11:57982229
12	12	rs6489819	112328230	111843197	112939853	0.00525407658986912	C	A	2.448e-06	1.811e-05	-4.71241	-4.287	MAPKAPK5	0	intronic	0.431	5	4	4
13	14	rs1464307	69711200	69480381	69746345	0.00996664123251588	G	A	8.16e-08	0.2667	-5.36355	-1.11069	EXD2	2124	ncRNA_intronic	4.482	NA	5	5
14	17	rs12449442	65947640	65824046	66085703	1.68772522213863e-05	G	A	2.579e-09	0.0004058	-5.95637	-3.53628	BPTF	0	ncRNA_exonic	0.013	5	4	4	17:66097739
15	18	rs613872	53210302	52903085	53466338	3.06396023078155e-06	G	T	3.758e-17	0.2627	-8.42021	-1.12003	TCF4	0	intronic	1.664	5	5	15	18:53210302
16	20	rs6067025	47854020	47511792	47926561	0.00109813099445227	T	C	4.119e-09	0.2509	5.87934	1.14817	DDX27	0	intronic	4.417	5	4	4	20:47648856

[truncated: 31 more sheets: Table S13, Table S14, Table S15, Table S16, Table S17, Table S18, Table S19, Table S20, Table S21, Table S22, Table S23, Table S24, Table S25, Table S26, Table S27, Table S28, Table S29, Table S30, Table S31, Table S32 …]
